# Supplementary material for: Metformin has anti-inflammatory effects and induces immunometabolic reprogramming via multiple mechanisms in hidradenitis suppurativa
Source: Br J Dermatol. 2023 Aug 30;189(6):730–40. doi: 10.1093/bjd/ljad305 (PMC13077222; doi:10.1093/bjd/ljad305)
Supplement: ljad305_Supplementary_Data [file ljad305_supplementary_data.zip]

Archive with 4 entries (4 files):
- Appendix S1.docx
- Figures S1–S4.docx
- ljad305 JC.pptx
- Tables S1–S5.docx
